# Supplementary material for: Single-cell mRNA sequencing identifies subclonal heterogeneity in anti-cancer drug responses of lung adenocarcinoma cells
Source: Genome Biol. 2015 Jun 19;16(1):127. doi: 10.1186/s13059-015-0692-3 (PMC4506401; doi:10.1186/s13059-015-0692-3)
Supplement: Additional file 3: Table S2. — Summary of mapping information for RNA-seq samples. [file 13059_2015_692_MOESM3_ESM.xls]

## Sheet: H358
Table S2A. Summary of mapping information for RNA-seq of H358.
class	sample	# Input reads	# Uniquely mapped reads	Unique mapping rate (%)	Intragenic rate (%)	Intergenic rate (%)	Intronic rate (%)	Exonic rate (%)	# Transcripts detected	# Genes detected
Bulk	H358_Pooled	9972985	8084490	0.810639	0.955	0.044	0.092	0.863	50251	15435
Single cells (n=50)	Average of Single cells	5.4869e+06	4.68156e+06	0.853861	0.947	0.05236	0.30836	0.6387	21609.2	9261.98
	H358_SC05	5636377	4341598	0.770282	0.956	0.043	0.336	0.62	21226	9222
	H358_SC09	4339329	3903021	0.899453	0.952	0.047	0.291	0.661	21868	9175
	H358_SC10	4390376	3949064	0.899482	0.949	0.05	0.33	0.619	20720	8908
	H358_SC11	4239956	3796436	0.895395	0.954	0.046	0.341	0.613	20130	8920
	H358_SC12	5611676	4929589	0.878452	0.943	0.056	0.307	0.636	22987	9572
	H358_SC14	5625619	4380820	0.778727	0.951	0.048	0.283	0.668	22146	9354
	H358_SC16	5246857	4153494	0.791616	0.941	0.059	0.306	0.635	20363	8946
	H358_SC17	4935310	3927088	0.795713	0.945	0.054	0.351	0.595	19959	8867
	H358_SC18	4596488	4164721	0.906066	0.95	0.05	0.274	0.675	21644	9151
	H358_SC23	5597736	4931174	0.880923	0.944	0.055	0.288	0.656	23677	10033
	H358_SC24	6103281	4863819	0.796919	0.925	0.075	0.369	0.556	19392	8608
	H358_SC25	5194478	4668180	0.898681	0.947	0.052	0.269	0.678	22024	9191
	H358_SC29	5829479	4614881	0.791646	0.966	0.034	0.206	0.76	21689	9251
	H358_SC32	4247277	3795362	0.893599	0.94	0.059	0.277	0.664	20548	9160
	H358_SC34	6360488	4920781	0.773648	0.955	0.044	0.284	0.672	21253	9123
	H358_SC38	6064132	5357276	0.883437	0.952	0.048	0.332	0.62	22275	9399
	H358_SC39	3868144	3493274	0.903088	0.953	0.046	0.309	0.644	20581	8956
	H358_SC42	6068403	5201209	0.857097	0.945	0.054	0.344	0.601	26510	11232
	H358_SC44	4934168	4344237	0.88044	0.952	0.048	0.278	0.674	22899	9632
	H358_SC52	4319743	3807537	0.881427	0.95	0.05	0.28	0.67	21851	9294
	H358_SC53	5974127	4673414	0.782276	0.938	0.061	0.296	0.642	19722	8577
	H358_SC55	5495905	4334023	0.788591	0.945	0.054	0.317	0.628	19003	8275
	H358_SC57	4328772	3882603	0.896929	0.947	0.052	0.328	0.62	19428	8515
	H358_SC59	5515162	4882996	0.885377	0.945	0.054	0.285	0.661	23032	9625
	H358_SC62	3997829	3453204	0.86377	0.956	0.043	0.349	0.607	21955	9515
	H358_SC63	6036662	5199732	0.861359	0.946	0.053	0.331	0.615	23567	10047
	H358_SC65	7719376	6770000	0.877014	0.954	0.045	0.269	0.686	24547	9893
	H358_SC67	5866697	4665588	0.795267	0.923	0.076	0.353	0.57	19592	8645
	H358_SC68	6487389	5057643	0.779611	0.952	0.048	0.342	0.609	19987	8612
	H358_SC69	5255794	4172161	0.793821	0.941	0.058	0.349	0.593	18574	8439
	H358_SC70	4694995	4137980	0.88136	0.967	0.032	0.133	0.834	23817	9929
	H358_SC71	8106049	7127759	0.879314	0.953	0.046	0.317	0.636	24077	9904
	H358_SC73	4814256	3839908	0.797612	0.946	0.054	0.297	0.649	19106	8515
	H358_SC74	4933046	4433622	0.89876	0.943	0.056	0.349	0.594	20015	9028
	H358_SC75	3662587	2304442	0.629184	0.931	0.068	0.362	0.569	18415	8692
	H358_SC76	4286401	3882005	0.905656	0.951	0.049	0.286	0.665	20981	8995
	H358_SC79	4448696	4005895	0.900465	0.957	0.042	0.306	0.652	21054	9247
	H358_SC80	5965015	5280984	0.885326	0.944	0.055	0.289	0.655	22947	9648
	H358_SC83	5725987	5069626	0.885372	0.946	0.053	0.295	0.651	23232	9659
	H358_SC84	4730313	4185555	0.884837	0.952	0.048	0.322	0.629	21885	9142
	H358_SC85	6268854	5561438	0.887154	0.944	0.055	0.337	0.607	21784	9140
	H358_SC86	9327359	8205115	0.879683	0.947	0.053	0.267	0.68	25310	10079
	H358_SC87	4735469	4287438	0.905388	0.95	0.05	0.306	0.644	19870	8570
	H358_SC89	4614219	4178475	0.905565	0.948	0.051	0.347	0.601	20378	8873
	H358_SC90	6357532	4916878	0.773394	0.937	0.063	0.372	0.565	19944	9098
	H358_SC91	8061517	7084879	0.878852	0.945	0.054	0.298	0.647	24449	10101
	H358_SC93	6886270	5999582	0.871238	0.936	0.064	0.312	0.623	23805	10112
	H358_SC94	5040691	4540081	0.900686	0.94	0.059	0.35	0.59	20640	9022
	H358_SC95	5876042	5167048	0.879342	0.946	0.054	0.27	0.675	22952	9689
	H358_SC96	5922853	5234533	0.883786	0.95	0.05	0.329	0.621	22650	9519

## Sheet: LC-PT-45
Table S2B. Summary of mapping information for RNA-seq of LC-PT-45.
class	sample	# Input reads	# Uniquely mapped reads	Unique mapping rate (%)	Intragenic rate (%)	Intergenic rate (%)	Intronic rate (%)	Exonic rate (%)	# Transcripts detected	# Genes detected
Bulks (n=6)	Average of Bulks	4.95276e+06	4518756	0.921914	0.983	0.016	0.0663333	0.916667	36537.2	13685.8
	LC-PT-45_BKM120	2334815	2172799	0.930609	0.982	0.017	0.062	0.92	34254	13306
	LC-PT-45_Carboplatin	2173318	2014817	0.92707	0.985	0.015	0.058	0.927	34040	13295
	LC-PT-45_DAPT	2704906	2519980	0.931633	0.983	0.016	0.056	0.927	35328	13406
	LC-PT-45_Docetaxel	2625707	2425269	0.923663	0.98	0.02	0.064	0.915	35307	13429
	LC-PT-45_Pooled	8572395	8090363	0.943769	0.986	0.013	0.065	0.921	45302	14932
	LC-PT-45_Pt_tumor	11305438	9889308	0.874739	0.982	0.015	0.093	0.89	34992	13747
Single cells (n=34)	Average of Single cells	9.49229e+06	8.12034e+06	0.856286	0.954647	0.0445	0.277971	0.676588	21397.2	9293.91
	LC-PT-45_SC01	4980690	4025292	0.80818	0.945	0.053	0.288	0.657	22095	10447
	LC-PT-45_SC02	8837457	7470212	0.84529	0.931	0.068	0.369	0.563	19833	9132
	LC-PT-45_SC04	7526137	6268033	0.832835	0.957	0.042	0.356	0.6	24879	10348
	LC-PT-45_SC05	9401040	8137356	0.86558	0.966	0.033	0.232	0.735	23281	9375
	LC-PT-45_SC06	7208630	6170304	0.855961	0.968	0.032	0.126	0.842	23028	9326
	LC-PT-45_SC09	6774011	5771219	0.851965	0.969	0.03	0.101	0.868	23824	10059
	LC-PT-45_SC10	9688190	8355868	0.86248	0.969	0.03	0.191	0.778	21271	9121
	LC-PT-45_SC13	7102389	5842654	0.822632	0.931	0.069	0.375	0.556	14923	8263
	LC-PT-45_SC14	6954637	5982151	0.860167	0.959	0.04	0.233	0.726	21341	9219
	LC-PT-45_SC15	6855780	5782057	0.843384	0.968	0.031	0.21	0.758	20087	9046
	LC-PT-45_SC23	10904028	9283533	0.851386	0.97	0.029	0.219	0.751	15858	7140
	LC-PT-45_SC28	10899923	9328564	0.855838	0.956	0.043	0.331	0.625	19094	8559
	LC-PT-45_SC30	10509883	9071930	0.863181	0.974	0.025	0.188	0.786	23073	9468
	LC-PT-45_SC34	9784483	8393671	0.857855	0.941	0.058	0.331	0.61	22030	9145
	LC-PT-45_SC35	11339856	9871307	0.870497	0.981	0.018	0.086	0.895	23163	9014
	LC-PT-45_SC45	8006890	6897573	0.861455	0.962	0.037	0.251	0.71	24202	9785
	LC-PT-45_SC49	12555090	10836952	0.863152	0.968	0.031	0.227	0.741	25951	10099
	LC-PT-45_SC50	13343689	11399189	0.854276	0.948	0.051	0.283	0.664	23913	9933
	LC-PT-45_SC53	14056026	11961016	0.850953	0.955	0.044	0.189	0.766	22428	9444
	LC-PT-45_SC54	10315257	8687416	0.842191	0.964	0.036	0.189	0.775	19150	8225
	LC-PT-45_SC58	5627185	4703560	0.835864	0.954	0.045	0.278	0.676	19853	9212
	LC-PT-45_SC61	11566793	9903075	0.856164	0.952	0.047	0.344	0.608	21852	9318
	LC-PT-45_SC65	8081789	6142635	0.760059	0.921	0.079	0.365	0.555	16277	8550
	LC-PT-45_SC67	10596136	8997995	0.849177	0.938	0.061	0.353	0.585	24957	10738
	LC-PT-45_SC72	13553994	11898261	0.877842	0.968	0.031	0.233	0.735	22639	8768
	LC-PT-45_SC76	12050490	10504274	0.871689	0.958	0.041	0.326	0.632	20279	8679
	LC-PT-45_SC77	9608918	8335738	0.8675	0.95	0.049	0.223	0.727	22876	9707
	LC-PT-45_SC79	11379479	9606513	0.844196	0.93	0.069	0.491	0.439	15580	7943
	LC-PT-45_SC87	4620910	4236291	0.916766	0.964	0.035	0.226	0.738	20710	9196
	LC-PT-45_SC88	6156549	5585494	0.907244	0.939	0.061	0.421	0.517	15098	8166
	LC-PT-45_SC91	7143771	6592529	0.922836	0.95	0.05	0.338	0.612	19421	8740
	LC-PT-45_SC93	7390862	6797562	0.919725	0.954	0.045	0.434	0.52	16992	8169
	LC-PT-45_SC94	12621562	10487072	0.830885	0.951	0.048	0.314	0.637	29196	12067
	LC-PT-45_SC95	15295276	12764146	0.834516	0.947	0.052	0.33	0.617	28350	11592

## Sheet: LC-PT-45-Re
Table S2C. Summary of mapping information for RNA-seq of LC-PT-45-Re.
class	sample	# Input reads	# Uniquely mapped reads	Unique mapping rate (%)	Intragenic rate (%)	Intergenic rate (%)	Intronic rate (%)	Exonic rate (%)	# Transcripts detected	# Genes detected
Bulks (n=7)	Average of Bulks	8.99082e+06	7.78189e+06	0.864751	0.973286	0.0257143	0.0944286	0.878714	48841.4	16055.7
	LC-PT-45-Re_BEZ235	12377698	10915454	0.881865	0.972	0.027	0.106	0.866	52863	16958
	LC-PT-45-Re_BKM120	5810060	4978282	0.856838	0.967	0.032	0.116	0.851	45579	16083
	LC-PT-45-Re_Carboplatin	10829927	9579429	0.884533	0.976	0.023	0.099	0.877	51433	16568
	LC-PT-45-Re_DAPT	9370424	8227458	0.878024	0.976	0.023	0.084	0.892	48782	16044
	LC-PT-45-Re_Docetaxel	7506399	6507268	0.866896	0.974	0.025	0.091	0.883	47367	16092
	LC-PT-45-Re_Selumetinib	7068222	6180875	0.87446	0.975	0.024	0.098	0.876	46555	16039
	LC-PT-45-Re_Pooled	9972985	8084490	0.810639	0.973	0.026	0.067	0.906	49311	14606
Single cells (n=43)	Average of Single cells	5.87889e+06	5105271	0.866557	0.946977	0.0521395	0.331791	0.615256	20628.5	8836.79
	LC-PT-45-Re_SC01	6402531	5525608	0.863035	0.939	0.061	0.3	0.639	20714	8611
	LC-PT-45-Re_SC06	6402835	5747218	0.897605	0.949	0.051	0.287	0.662	20468	8273
	LC-PT-45-Re_SC08	6536585	5628819	0.861125	0.958	0.041	0.337	0.621	18767	8083
	LC-PT-45-Re_SC09	3401507	2885104	0.848184	0.948	0.051	0.305	0.643	21878	9329
	LC-PT-45-Re_SC11	6492317	5640747	0.868834	0.947	0.052	0.281	0.666	21359	8743
	LC-PT-45-Re_SC13	2673692	2081178	0.778391	0.925	0.073	0.394	0.531	22217	10598
	LC-PT-45-Re_SC17	6466457	5644465	0.872884	0.939	0.06	0.335	0.605	19898	8449
	LC-PT-45-Re_SC22	4179704	3675015	0.879252	0.952	0.047	0.383	0.569	20480	9113
	LC-PT-45-Re_SC25	5132528	4554123	0.887306	0.95	0.049	0.365	0.585	21912	9443
	LC-PT-45-Re_SC26	8261136	7069216	0.85572	0.937	0.062	0.304	0.633	23439	9681
	LC-PT-45-Re_SC28	5132925	4371380	0.851635	0.957	0.042	0.274	0.683	22355	9708
	LC-PT-45-Re_SC31	5771508	5188617	0.899005	0.951	0.048	0.272	0.679	21994	9221
	LC-PT-45-Re_SC33	4230869	3680646	0.86995	0.95	0.049	0.314	0.636	22489	9434
	LC-PT-45-Re_SC36	6391226	5740692	0.898215	0.94	0.059	0.316	0.624	22222	9183
	LC-PT-45-Re_SC38	5929648	5043411	0.850541	0.94	0.059	0.324	0.616	17399	7997
	LC-PT-45-Re_SC39	5939009	5339084	0.898986	0.952	0.047	0.244	0.708	21922	8937
	LC-PT-45-Re_SC40	6586309	5446355	0.826921	0.944	0.056	0.608	0.336	10049	6140
	LC-PT-45-Re_SC43	6476440	5785323	0.893288	0.944	0.055	0.277	0.668	20635	8660
	LC-PT-45-Re_SC44	2951489	2378450	0.805847	0.944	0.054	0.339	0.605	23220	10203
	LC-PT-45-Re_SC46	7316380	6082158	0.831307	0.937	0.063	0.613	0.324	11338	6391
	LC-PT-45-Re_SC47	4699486	4246246	0.903555	0.95	0.049	0.266	0.683	21612	9169
	LC-PT-45-Re_SC51	6610052	5930648	0.897217	0.972	0.027	0.392	0.58	19780	8070
	LC-PT-45-Re_SC53	8012212	6864566	0.856763	0.892	0.107	0.53	0.362	13887	6866
	LC-PT-45-Re_SC54	3372547	2831901	0.839692	0.97	0.029	0.243	0.727	21881	9203
	LC-PT-45-Re_SC55	4042998	3498617	0.865352	0.94	0.059	0.255	0.685	23018	9604
	LC-PT-45-Re_SC56	5563705	4922623	0.884774	0.945	0.054	0.316	0.629	20999	8858
	LC-PT-45-Re_SC57	6128214	5117241	0.83503	0.946	0.053	0.317	0.63	24597	9923
	LC-PT-45-Re_SC59	5734491	4718893	0.822897	0.955	0.044	0.182	0.773	15311	7042
	LC-PT-45-Re_SC61	8973773	7655665	0.853116	0.943	0.056	0.287	0.656	24991	10046
	LC-PT-45-Re_SC67	7399773	6378582	0.861997	0.928	0.071	0.632	0.296	13113	6821
	LC-PT-45-Re_SC69	5911121	5109403	0.864371	0.949	0.05	0.344	0.606	20728	8911
	LC-PT-45-Re_SC70	5518234	4893385	0.886766	0.958	0.041	0.209	0.749	22699	9230
	LC-PT-45-Re_SC71	4869549	4137753	0.84972	0.945	0.054	0.371	0.574	22566	9930
	LC-PT-45-Re_SC72	7465473	6534149	0.875249	0.932	0.068	0.322	0.61	19849	8351
	LC-PT-45-Re_SC78	7657980	6666037	0.870469	0.975	0.025	0.091	0.884	21300	8276
	LC-PT-45-Re_SC80	6488783	5843100	0.900492	0.958	0.041	0.346	0.612	23419	9528
	LC-PT-45-Re_SC84	6254066	5626768	0.899698	0.958	0.042	0.287	0.67	22714	9345
	LC-PT-45-Re_SC85	6647634	5726741	0.861471	0.952	0.048	0.299	0.653	22679	9231
	LC-PT-45-Re_SC87	6234298	5397534	0.865781	0.952	0.047	0.293	0.66	19136	8220
	LC-PT-45-Re_SC89	6771746	5888110	0.869511	0.957	0.042	0.378	0.579	21601	9021
	LC-PT-45-Re_SC90	7110501	6446304	0.906589	0.941	0.058	0.353	0.588	21897	9128
	LC-PT-45-Re_SC91	4168858	3645773	0.874526	0.953	0.045	0.356	0.597	21975	9525
	LC-PT-45-Re_SC92	4481873	3939005	0.878875	0.946	0.053	0.326	0.62	22520	9487

## Sheet: LC-MBT-15
Table S2D. Summary of mapping information for RNA-seq of LC-MBT-15.
class	sample	# Input reads	# Uniquely mapped reads	Unique mapping rate (%)	Intragenic rate (%)	Intergenic rate (%)	Intronic rate (%)	Exonic rate (%)	# Transcripts detected	# Genes detected
Bulks (n=7)	Average of Bulks	8.71428e+06	7.28318e+06	0.838413	0.964714	0.0335714	0.104429	0.860143	45468.9	15385.3
	LC-MBT-15_Afatinib	10330419	9231153	0.893589	0.974	0.025	0.08	0.894	49916	16369
	LC-MBT-15_Carboplatin	5610783	4755055	0.847485	0.965	0.033	0.106	0.859	42223	15361
	LC-MBT-15_DAPT	9647871	8409415	0.871634	0.968	0.031	0.1	0.868	48465	16260
	LC-MBT-15_Docetaxel	7255682	6260694	0.862868	0.968	0.031	0.093	0.875	45204	15783
	LC-MBT-15_Erlotinib	8261205	7228870	0.875038	0.969	0.03	0.098	0.87	47561	16095
	LC-MBT-15_Tivantinib	10021620	7256417	0.724076	0.936	0.06	0.183	0.753	39434	13716
	LC-MBT-15_Pooled	9872399	7840646	0.794199	0.973	0.025	0.071	0.902	45479	14113
Single cells (n=49)	Average of Single cells	6.81446e+06	5.79013e+06	0.84495	0.943918	0.0549388	0.290939	0.653041	23776.6	9995.94
	LC-MBT-15_SC02	6609529	5414677	0.819223	0.938	0.061	0.332	0.607	21526	9338
	LC-MBT-15_SC07	6763947	5910693	0.873853	0.947	0.053	0.255	0.691	25098	10131
	LC-MBT-15_SC08	6013028	4834995	0.804087	0.936	0.063	0.29	0.646	25382	10444
	LC-MBT-15_SC09	6153543	5035065	0.818238	0.943	0.056	0.304	0.64	23084	9826
	LC-MBT-15_SC10	3140024	2563645	0.816441	0.925	0.072	0.338	0.587	24350	10866
	LC-MBT-15_SC11	7471264	6005950	0.803873	0.928	0.071	0.364	0.563	23179	9700
	LC-MBT-15_SC14	5361354	4594748	0.857013	0.951	0.048	0.246	0.704	24588	10197
	LC-MBT-15_SC15	6741311	5838115	0.866021	0.947	0.052	0.299	0.648	25925	10552
	LC-MBT-15_SC16	6829172	5463956	0.800091	0.933	0.065	0.291	0.643	25446	10632
	LC-MBT-15_SC20	6826319	5984832	0.876729	0.959	0.04	0.2	0.759	24512	9964
	LC-MBT-15_SC22	6981462	6142093	0.879772	0.952	0.047	0.2	0.752	26000	10505
	LC-MBT-15_SC24	6033543	5265681	0.872734	0.937	0.063	0.364	0.572	23556	9922
	LC-MBT-15_SC25	3565488	2944368	0.825797	0.934	0.064	0.363	0.571	25768	11186
	LC-MBT-15_SC34	8584076	7648459	0.891006	0.945	0.054	0.297	0.648	23722	9663
	LC-MBT-15_SC41	7742901	6898294	0.890919	0.954	0.045	0.251	0.703	23977	9779
	LC-MBT-15_SC42	5582339	4439025	0.795191	0.932	0.066	0.285	0.647	25294	10768
	LC-MBT-15_SC45	6664086	5339230	0.801195	0.943	0.056	0.223	0.72	25097	10534
	LC-MBT-15_SC50	6762846	5328287	0.787876	0.948	0.05	0.337	0.611	25189	10741
	LC-MBT-15_SC51	3655976	2847182	0.778775	0.928	0.07	0.338	0.59	23212	10490
	LC-MBT-15_SC52	7738131	6673123	0.862369	0.958	0.041	0.219	0.74	21393	9014
	LC-MBT-15_SC54	9172340	7450042	0.812229	0.926	0.073	0.365	0.562	23077	9525
	LC-MBT-15_SC55	5060331	4338271	0.85731	0.918	0.08	0.304	0.614	25060	10750
	LC-MBT-15_SC56	3864589	3087716	0.798977	0.94	0.058	0.407	0.533	20287	9869
	LC-MBT-15_SC57	4106572	3199842	0.7792	0.941	0.058	0.271	0.67	23806	10082
	LC-MBT-15_SC58	6067761	4847781	0.798941	0.959	0.039	0.379	0.58	24980	10381
	LC-MBT-15_SC59	4345242	3690272	0.849267	0.94	0.059	0.32	0.62	23933	10342
	LC-MBT-15_SC60	7432331	6546217	0.880776	0.951	0.048	0.31	0.641	25625	10294
	LC-MBT-15_SC62	5906321	4573277	0.774302	0.948	0.05	0.36	0.588	24589	10400
	LC-MBT-15_SC63	8244883	7318416	0.887631	0.952	0.047	0.346	0.606	21385	8797
	LC-MBT-15_SC64	7782041	6835431	0.87836	0.943	0.056	0.294	0.649	24375	9887
	LC-MBT-15_SC65	2701591	2211141	0.818459	0.933	0.065	0.337	0.596	23481	10645
	LC-MBT-15_SC67	7253973	6311169	0.870029	0.958	0.042	0.195	0.762	24805	10107
	LC-MBT-15_SC71	8592426	7617840	0.886576	0.939	0.061	0.292	0.647	21046	8934
	LC-MBT-15_SC72	8866337	7846061	0.884927	0.966	0.034	0.122	0.843	23755	9573
	LC-MBT-15_SC73	7714381	6272340	0.813071	0.925	0.074	0.256	0.669	20995	9591
	LC-MBT-15_SC74	8177053	7192684	0.879618	0.951	0.048	0.277	0.674	25407	10080
	LC-MBT-15_SC75	7725678	6285631	0.813603	0.951	0.048	0.349	0.602	22884	9840
	LC-MBT-15_SC76	10087697	8940623	0.88629	0.943	0.056	0.331	0.612	19317	8432
	LC-MBT-15_SC78	8139030	7169375	0.880864	0.971	0.028	0.118	0.854	27265	10448
	LC-MBT-15_SC79	8247866	7347414	0.890826	0.952	0.047	0.278	0.674	24028	9777
	LC-MBT-15_SC80	8358131	7310719	0.874683	0.956	0.043	0.285	0.671	20556	9284
	LC-MBT-15_SC84	6815510	5940652	0.871637	0.94	0.059	0.228	0.712	25609	10642
	LC-MBT-15_SC85	8201420	6646647	0.810426	0.94	0.059	0.271	0.669	24382	10408
	LC-MBT-15_SC87	5978313	5138166	0.859468	0.941	0.058	0.274	0.667	24298	10343
	LC-MBT-15_SC89	8794756	7792003	0.885983	0.949	0.05	0.281	0.669	21657	9020
	LC-MBT-15_SC92	8740983	7060994	0.807803	0.938	0.061	0.306	0.633	23247	9701
	LC-MBT-15_SC94	6479679	5638720	0.870216	0.952	0.047	0.264	0.688	25364	10347
	LC-MBT-15_SC95	7066733	6200321	0.877396	0.95	0.049	0.355	0.596	19348	8225
	LC-MBT-15_SC96	8764247	7734208	0.882473	0.941	0.058	0.285	0.656	24194	9825

## Sheet: LC-PT-45-add_drug_Tx
Table S2E. Summary of mapping information for RNA-seq of LC-PT-45-add_drug_Tx.
class	sample	# Input reads	# Uniquely mapped reads	Unique mapping rate (%)	Intragenic rate (%)	Intergenic rate (%)	Intronic rate (%)	Exonic rate (%)	# Transcripts detected	# Genes detected
Bulks (n=4)	Average of Bulks	9.87577e+06	8.06261e+06	0.807018	0.973	0.027	0.092	0.881	50536.5	15283.5
	LC-PT-45-mock	9431861	7655517	0.811666	0.975	0.025	0.083	0.892	50414	15250
	LC-PT-45-Selumetinib_R0	5830575	4420067	0.758084	0.965	0.035	0.11	0.855	43407	14300
	LC-PT-45-Selumetinib_R3	9902914	8042626	0.812147	0.974	0.026	0.093	0.881	52194	15572
	LC-PT-45-Selumetinib_R4	14337735	12132217	0.846174	0.978	0.022	0.082	0.896	56131	16012
