# Supplementary material for: Single-cell mRNA sequencing identifies subclonal heterogeneity in anti-cancer drug responses of lung adenocarcinoma cells
Source: Genome Biol. 2015 Jun 19;16(1):127. doi: 10.1186/s13059-015-0692-3 (PMC4506401; doi:10.1186/s13059-015-0692-3)
Supplement: Additional file 11: Table S3. — Prognostic genes used for computing risk scores. [file 13059_2015_692_MOESM11_ESM.xls]

## Sheet: Table S3
Table S3. Prognostic genes used for computing risk scores.
Gene	coefficient-beta
ADM	0.495431
AGFG1	0.517065
AKAP12	0.223387
ALDOA	0.730284
ATP2B1	0.265363
BAG1	0.339548
BBS9	-0.44418
CASP4	0.471969
CDS1	0.202404
CKAP4	0.687378
CRK	0.824631
CSTB	0.434495
CYP24A1	0.229359
DBP	-0.607482
DEFB1	0.204319
EIF1	1.34197
ERBB2	0.506776
FADD	0.932348
FEZ2	0.494281
FUCA1	-0.522783
FURIN	0.294367
FUT3	0.283851
GAPDH	1.19881
GARS	0.317608
GRB7	0.388224
H2AFZ	0.578559
HLA-B	-0.328096
HMBS	0.523555
HPCAL1	0.317856
ITGA2	0.22188
KIAA0020	0.506903
KLF10	0.606157
KLF6	0.420547
KRT18	0.772546
KRT19	0.587675
KRT7	0.541901
KYNU	0.335305
LAMB1	0.344157
MT2A	0.0011821
NACA	1.09001
NME2	0.528072
P2RX5	-0.634638
PDAP1	0.701976
PEX7	1.15817
PNP	0.405761
POLD3	0.513945
PPIF	0.41923
PRDM2	-0.36248
RELA	0.400381
RND3	0.262312
RPS26	0.435344
RPS3	1.05438
S100P	0.193937
SERPINE1	0.242051
SLC20A1	0.258293
SLC2A1	0.512846
STARD3	0.126667
STC1	0.31835
STX1A	0.405409
TMF1	1.06699
TPBG	0.708345
TRA2A	-0.773184
TUBA1A	-0.129622
UBC	-0.0246463
UGP2	0.935087
UQCRC2	0.591126
VDAC2	0.426102
VEGFA	0.547719
WNT10B	0.606015
